# Supplementary material for: Design of High-Relaxivity Polyelectrolyte Nanocapsules Based on Citrate Complexes of Gadolinium(III) of Unusual Composition
Source: Int J Mol Sci. 2021 Oct 27;22(21):11590. doi: 10.3390/ijms222111590 (PMC8583736; doi:10.3390/ijms222111590)
Supplement: Supplementary file 1 [file ijms-22-11590-s001.zip]

Archive with 1 entries (1 files):
- ijms-1414672-supplementary.pdf
